# Supplementary material for: The Homogeneous Gas-Phase Formation Mechanism of PCNs from Cross-Condensation of Phenoxy Radical with 2-CPR and 3-CPR: A Theoretical Mechanistic and Kinetic Study
Source: Int J Mol Sci. 2022 May 24;23(11):5866. doi: 10.3390/ijms23115866 (PMC9180072; doi:10.3390/ijms23115866)
Supplement: Supplementary file 1 [file ijms-23-05866-s001.zip]

Archive with 1 entries (1 files):
- ijms-1690319-supplementary.pdf
